# Supplementary material for: Fabrication Methods and Chronic In Vivo Validation of Mechanically Adaptive Microfluidic Intracortical Devices
Source: Micromachines (Basel). 2023 May 9;14(5):1015. doi: 10.3390/mi14051015 (PMC10223487; doi:10.3390/mi14051015)
Supplement: Supplementary file 1 [file micromachines-14-01015-s001.zip]

Archive with 1 entries (1 files):
- micromachines-2334128-supplementary.pdf
